# Supplementary material for: SOX4-STAT6-MTHFD2 axis drives hepatocellular carcinoma progression and treatment resistance
Source: Cell Death Dis. 2026 Jan 3;17(1):154. doi: 10.1038/s41419-025-08394-2 (PMC12858837; doi:10.1038/s41419-025-08394-2)
Supplement: Supplementary file 3 — original data-2 [file 41419_2025_8394_MOESM3_ESM.xlsx]

## Sheet: Fig.1B
1st		Ct	average Ct		Ct	average Ct	DCt	DDCt	Fold Change
Hep3B	STAT6	30.9226	30.7833	GAPDH	19.6586	19.4729	11.3104	0	1
Hep3B	STAT6	30.6441		GAPDH	19.2872
Hep3B SOX4-/- #1	STAT6	34.6023	35.5648	GAPDH	19.9413	19.8477	15.7171	4.40673	0.0471457
Hep3B SOX4-/- #1	STAT6	36.5272		GAPDH	19.7541
Hep3B SOX4-/- #2	STAT6	39.8718	39.8244	GAPDH	19.9178	19.7965	20.0279	8.71756	0.0023755
Hep3B SOX4-/- #2	STAT6	39.777		GAPDH	19.6752
2nd
Hep3B	STAT6	30.2123	30.2159	GAPDH	19.5077	19.3403	10.8756	0	1
Hep3B	STAT6	30.2195		GAPDH	19.1729
Hep3B SOX4-/- #1	STAT6	35.2524	35.1523	GAPDH	18.8288	18.7647	16.3876	5.51199	0.0219142
Hep3B SOX4-/- #1	STAT6	35.0521		GAPDH	18.7005
Hep3B SOX4-/- #2	STAT6	36.7379	36.146	GAPDH	19.4002	19.3253	16.8207	5.94507	0.0162314
Hep3B SOX4-/- #2	STAT6	35.5542		GAPDH	19.2505
3rd
Hep3B	STAT6	30.0513	29.709	GAPDH	17.483	17.3235	12.3855	0	1
Hep3B	STAT6	29.3668		GAPDH	17.1641
Hep3B SOX4-/- #1	STAT6	35.2204	35.2858	GAPDH	19.3111	19.4244	15.8614	3.47588	0.0898786
Hep3B SOX4-/- #1	STAT6	35.3513		GAPDH	19.5378
Hep3B SOX4-/- #2	STAT6	35.46	35.1111	GAPDH	19.2926	19.1548	15.9563	3.5708	0.0841555
Hep3B SOX4-/- #2	STAT6	34.7623			19.017
4th
Hep3B	STAT6	29.5693	29.6569	GAPDH	18.0305	18.1879	11.469	0	1
Hep3B	STAT6	29.7444		GAPDH	18.3453
Hep3B SOX4-/- #1	STAT6	34.816	35.6272	GAPDH	18.5068	18.6676	16.9596	5.49057	0.0898786
Hep3B SOX4-/- #1	STAT6	36.4384		GAPDH	18.8285
Hep3B SOX4-/- #2	STAT6	35.4115	35.2477	GAPDH	17.4174	17.2937	17.954	6.48499	0.0841555
Hep3B SOX4-/- #2	STAT6	35.0839		GAPDH	17.17
1st
SNU475 scramble	STAT6	29.2962	29.0895	GAPDH	20.086	20.2926	8.79683	0	1
SNU475 scramble	STAT6	28.8827		GAPDH	20.4993
SNU475 SOX4si	STAT6	30.1681	30.1485	GAPDH	20.3135	20.3455	9.80303	1.0062	0.497856
SNU475 SOX4si	STAT6	30.1289		GAPDH	20.3775
2nd
SNU475 scramble	STAT6	29.0629	29.1618	GAPDH	21.5144	21.4234	7.73838	0	1
SNU475 scramble	STAT6	29.2608		GAPDH	21.3325
SNU475 SOX4si	STAT6	28.6068	28.6582	GAPDH	18.9174	18.945	9.71318	1.9748	0.254404
SNU475 SOX4si	STAT6	28.7095		GAPDH	18.9726
3rd
SNU475 scramble	STAT6	29.0629	29.1618	GAPDH	18.2504	18.2438	14.918	0	1
SNU475 scramble	STAT6	29.2608		GAPDH	18.2373
SNU475 SOX4si	STAT6	28.6068	28.6582	GAPDH	16.4928	16.491	16.1671	1.24914	0.420698
SNU475 SOX4si	STAT6	28.7095		GAPDH	16.4893

## Sheet: Fig.1F STAT6 QPCR in Hep3B
1st		Ct	average Ct		Ct	average Ct	DCt	DDCt	Fold Change
Hep3B	STAT6	27.8363	27.8716	18S	17.9196	17.8771	9.99443	0	1
Hep4B	STAT6	27.9068		18S	17.8347
Hep3B 5AZA	STAT6	27.3331	27.3348	18S	17.8419	17.8951	9.43972	-0.554714	1.46888
Hep3B 5AZA	STAT6	27.3365		18S	17.9483
Hep3B SOX4-/-	STAT6	33.8647	33.3614	18S	18.7235	18.7544	14.607	4.61259	0.0408764
Hep3B SOX4-/-	STAT6	32.8581		18S	18.7852
Hep3B SOX4-/- AZA	STAT6	30.211	30.4177	18S	17.5641	17.5019	12.9159	2.92142	0.131997
Hep3B SOX4-/- AZA	STAT6	30.6245		18S	17.4397
2nd
Hep3B	STAT6	28.7368	28.7421	18S	17.4946	17.4314	11.3106	0	1
Hep4B	STAT6	28.7473		18S	17.3682
Hep3B 5AZA	STAT6	28.9172	28.9179	18S	19.4169	19.4436	9.4743	-1.83634	3.57102
Hep3B 5AZA	STAT6	28.9185		18S	19.4703
Hep3B SOX4-/-	STAT6	31.0737	31.0667	18S	18.755	20.2792	10.7875	-0.523118	1.43706
Hep3B SOX4-/-	STAT6	31.0596		18S	21.8033
Hep3B SOX4-/- AZA	STAT6	30.9151	30.9185	18S	20.9462	20.896	10.0225	-1.28818	2.44219
Hep3B SOX4-/- AZA	STAT6	30.9219		18S	20.8458
3rd
Hep3B	STAT6	28.6043	28.5968	18S	18.9775	18.9302	9.66658	0	1
Hep4B	STAT6	28.5892		18S	18.8829
Hep3B 5AZA	STAT6	28.5331	28.6139	18S	19.395	19.4118	9.2021	-0.46448	1.37982
Hep3B 5AZA	STAT6	28.6947		18S	19.4286
Hep3B SOX4-/-	STAT6	30.7416	30.8359	18S	18.2141	18.1791	12.6568	2.99027	0.125846
Hep3B SOX4-/-	STAT6	30.9302		18S	18.1441
Hep3B SOX4-/- AZA	STAT6	31.5283	31.4567	18S	18.4185	18.3463	13.1104	3.44385	0.0918962
Hep3B SOX4-/- AZA	STAT6	31.385		18S	18.274
4th
Hep3B	STAT6	27.9608	27.8133	18S	17.1751	17.0991	10.7142	0	1
Hep4B	STAT6	27.6658		18S	17.0231
Hep3B 5AZA	STAT6	28.2154	28.4014	18S	18.4549	18.4651	9.93639	-0.777786	1.7145
Hep3B 5AZA	STAT6	28.5875		18S	18.4752
Hep3B SOX4-/-	STAT6	30.7947	30.7264	18S	17.5756	17.6196	13.1068	2.39263	0.190435
Hep3B SOX4-/-	STAT6	30.6581		18S	17.6635
Hep3B SOX4-/- AZA	STAT6	28.9669	28.7493	18S	17.7768	17.7048	11.0446	0.330379	0.795328
Hep3B SOX4-/- AZA	STAT6	28.5318		18S	17.6327
5th
Hep3B	STAT6	26.8873	26.979	18S	17.4195	17.343	9.636	0	1
Hep4B	STAT6	27.0708		18S	17.2666
Hep3B 5AZA	STAT6	26.1523	25.8615	18S	17.3172	17.5907	8.27084	-1.36516	2.57606
Hep3B 5AZA	STAT6	25.5707		18S	17.8641
Hep3B SOX4-/-	STAT6	30.6191	30.8539	18S	17.4758	17.56	13.2939	3.65788	0.079226
Hep3B SOX4-/-	STAT6	31.0887		18S	17.6443
Hep3B SOX4-/- AZA	STAT6	28.3433	28.2969	18S	17.5379	17.404	10.893	1.25696	0.418424
Hep3B SOX4-/- AZA	STAT6	28.2506		18S	17.2701
6th
Hep3B	STAT6	28.9106	28.8256	18S	18.3482	18.1013	10.7243	0	1
Hep4B	STAT6	28.7405		18S	17.8544
Hep3B 5AZA	STAT6	27.0496	27.2318	18S	17.8849	17.7996	9.43219	-1.29207	2.44879
Hep3B 5AZA	STAT6	27.414		18S	17.7143
Hep3B SOX4-/-	STAT6	31.8875	31.7267	18S	18.0031	18.1095	13.6171	2.89287	0.134635
Hep3B SOX4-/-	STAT6	31.5658		18S	18.216
Hep3B SOX4-/- AZA	STAT6	30.328	30.4123	18S	17.4575	17.6284	12.7839	2.05964	0.239875
Hep3B SOX4-/- AZA	STAT6	30.4965		18S	17.7992
7th
Hep3B	STAT6	27.4589	27.5124	18S	17.9771	17.9921	9.52029	0	1
Hep4B	STAT6	27.5658		18S	18.007
Hep3B 5AZA	STAT6	27.4723	27.5973	18S	18.7733	18.7447	8.85265	-0.667641	1.58847
Hep3B 5AZA	STAT6	27.7223		18S	18.716
Hep3B SOX4-/-	STAT6	32.9397	32.4717	18S	20.3137	20.2909	12.1808	2.66048	0.158167
Hep3B SOX4-/-	STAT6	32.0037		18S	20.2681
Hep3B SOX4-/- AZA	STAT6	30.3158	30.2668	18S	19.512	19.4842	10.7827	1.26239	0.416851
Hep3B SOX4-/- AZA	STAT6	30.2179		18S	19.4563

## Sheet: Fig.1F STAT6 QPCR in SNU475
1st		Ct	average Ct		Ct	average Ct	DCt	DDCt	Fold Change
SNU475 scramble	STAT6	28.2582	28.0709	18S	18.8915	18.827	9.24385	0	1
SNU475 scramble	STAT6	27.8835		18S	18.7626
SNU475 scramble 5AZA	STAT6	28.8859	28.9471	18S	19.7566	19.7824	9.16474	-0.0791082	1.05636
SNU475 scramble	STAT6	29.0083		18S	19.8081
SNU475 SOX4si	STAT6	30.6569	30.5056	18S	19.8815	19.884	10.6216	1.37774	0.384821
SNU475 SOX4si	STAT6	30.3543		18S	19.8865
SNU475 SOX4si 5AZA	STAT6	29.3599	29.3043	18S	18.9999	18.9838	10.3205	1.07668	0.474117
SNU475 SOX4si 5AZA	STAT6	29.2488		18S	18.9677
2nd
SNU475 scramble	STAT6	24.3639	24.343	18S	18.9798	18.9322	5.41081	0	1
SNU475 scramble	STAT6	24.3221		18S	18.8846
SNU475 scramble 5AZA	STAT6	26.4314	26.4846	18S	21.9127	21.7399	4.74469	-0.666127	1.58681
SNU475 scramble	STAT6	26.5379		18S	21.5672
SNU475 SOX4si	STAT6	25.4657	25.4722	18S	19.7368	19.8512	5.62103	0.210217	0.864407
SNU475 SOX4si	STAT6	25.4788		18S	19.9657
SNU475 SOX4si 5AZA	STAT6	26.398	26.3268	18S	20.9242	21.015	5.31173	-0.0990806	1.07109
SNU475 SOX4si 5AZA	STAT6	26.2555		18S	21.1058
3rd
SNU475 scramble	STAT6	27.1158	27.1914	18S	18.2161	18.1746	9.0168	0	1
SNU475 scramble	STAT6	27.2671		18S	18.1332
SNU475 scramble 5AZA	STAT6	26.6826	26.6544	18S	17.871	17.6366	9.0178	0.00100708	0.999302
SNU475 scramble	STAT6	26.6263		18S	17.4023
SNU475 SOX4si	STAT6	28.0172	28.1796	18S	18.6813	18.4076	9.77207	0.755276	0.592433
SNU475 SOX4si	STAT6	28.3421		18S	18.1338
SNU475 SOX4si 5AZA	STAT6	26.9388	26.9157	18S	17.7877	17.5095	9.40622	0.389428	0.763432
SNU475 SOX4si 5AZA	STAT6	26.8927		18S	17.2313

## Sheet: Fig.4B ChIP QPCR
Sample name	QPCR primers	Ct	average Ct	DCt	DDCt	Fold Change
Hep3B Input	MTHFD2	20.0525	20.0538
Hep3B Input	MTHFD2	20.0552
Hep3B IgG	MTHFD2	30.595	30.4032	10.3493	5.40067	0.0236721
Hep3B IgG	MTHFD2	30.2113
Hep3B SOX4 Ab	MTHFD2	25.0125	25.0025	4.94866	0	1
Hep3B SOX4 Ab	MTHFD2	24.9925
Hep3B SOX4-/- Input	MTHFD2	20.4483	20.3912
Hep3B SOX4-/- Input	MTHFD2	20.3342
Hep3B SOX4-/- IgG	MTHFD2	29.792	29.736	9.34482	4.39616	0.0474925
Hep3B SOX4-/- IgG	MTHFD2	29.6801
Hep3B SOX4-/- SOX4 Ab	MTHFD2	27.554	27.5562	7.16494	2.21628	0.215195
Hep3B SOX4-/- SOX4 Ab	MTHFD2	27.5583
Sample name	QPCR primers	Ct	average Ct	DCt	DDCt	Fold Change
Hep3B Input	MTHFD2	19.0457	19.1692
Hep3B Input	MTHFD2	19.2927
Hep3B IgG	MTHFD2	29.2031	29.3104	10.1412	2.83981	0.13968
Hep3B IgG	MTHFD2	29.4176
Hep3B STAT6 Ab	MTHFD2	26.4392	26.4705	7.30134	0	1
Hep3B STAT6 Ab	MTHFD2	26.5019
Hep3B SOX4-/- Input	MTHFD2	19.0816	19.1166
Hep3B SOX4-/- Input	MTHFD2	19.1516
Hep3B SOX4-/- IgG	MTHFD2	31.6214	31.5337	12.4171	5.11572	0.0288414
Hep3B SOX4-/- IgG	MTHFD2	31.4459
Hep3B SOX4-/- STAT6 Ab	MTHFD2	28.108	28.1626	9.04596	1.74462	0.298413
Hep3B SOX4-/- STAT6 Ab	MTHFD2	28.2171
Sample name	QPCR primers	Ct	average Ct	DCt	DDCt	Fold Change
Hep3B Input	MTHFD2	21.2666	21.2744
Hep3B Input	MTHFD2	21.2822
Hep3B IgG	MTHFD2	28.8404	28.9323	7.65789	2.12824	0.228736
Hep3B IgG	MTHFD2	29.0242
Hep3B SOX4 Ab	MTHFD2	26.906	26.8041	5.52965	0	1
Hep3B SOX4 Ab	MTHFD2	26.7021
Hep3B STAT6 Ab	MTHFD2	28.1457	28.1798	6.90537	0	1
Hep3B STAT6 Ab	MTHFD2	28.2139
Hep3B SOX4-/- Input	MTHFD2	20.1952	20.1785
Hep3B SOX4-/- Input	MTHFD2	20.1619
Hep3B SOX4-/- IgG	MTHFD2	32.4404	32.443	12.2644	5.35907	0.0243646
Hep3B SOX4-/- IgG	MTHFD2	32.4455
Hep3B SOX4-/- SOX4 Ab	MTHFD2	27.218	27.2638	7.08522	1.55557	0.340194
Hep3B SOX4-/- SOX4 Ab	MTHFD2	27.3095
Hep3B SOX4-/- STAT6 Ab	MTHFD2	27.9694	27.9583	7.77975	0.874378	0.545489
Hep3B SOX4-/- STAT6 Ab	MTHFD2	27.9472
Sample name	QPCR primers	Ct	average Ct	DCt	DDCt	Fold Change
Hep3B Input	MTHFD2	19.7985	19.8096
Hep3B Input	MTHFD2	19.8207
Hep3B IgG	MTHFD2	28.7005	28.7172	8.90751	4.05021	0.0603624
Hep3B IgG	MTHFD2	28.7338
Hep3B SOX4 Ab	MTHFD2	24.7475	24.6669	4.8573	0	1
Hep3B SOX4 Ab	MTHFD2	24.5864
Hep3B STAT6 Ab	MTHFD2	25.8203	25.8473	6.03768	0	1
Hep3B STAT6 Ab	MTHFD2	25.8744
Hep3B SOX4-/- Input	MTHFD2	19.2848	19.2062
Hep3B SOX4-/- Input	MTHFD2	19.1277
Hep3B SOX4-/- IgG	MTHFD2	29.7493	29.7678	10.5616	4.52394	0.0434669
Hep3B SOX4-/- IgG	MTHFD2	29.7864
Hep3B SOX4-/- SOX4 Ab	MTHFD2	25.5631	25.6014	6.39515	1.53785	0.344399
Hep3B SOX4-/- SOX4 Ab	MTHFD2	25.6397
Hep3B SOX4-/- STAT6 Ab	MTHFD2	25.7847	25.6834	6.47715	0.439472	0.737404
Hep3B SOX4-/- STAT6 Ab	MTHFD2	25.5821
Sample name	QPCR primers	Ct	average Ct	DCt	DDCt	Fold Change
Hep3B Input	MTHFD2	19.5782	19.5403
Hep3B Input	MTHFD2	19.5023
Hep3B IgG	MTHFD2	32.8167	32.5494	13.0092	10.4453	0.000717203
Hep3B IgG	MTHFD2	32.2821
Hep3B SOX4 Ab	MTHFD2	21.9376	22.1041	2.56382	0	1
Hep3B SOX4 Ab	MTHFD2	22.2706
Hep3B STAT6 Ab	MTHFD2	23.2636	23.24	3.69973	0	1
Hep3B STAT6 Ab	MTHFD2	23.2164
Hep3B SOX4-/- Input	MTHFD2	18.0883	18.0789
Hep3B SOX4-/- Input	MTHFD2	18.0694
Hep3B SOX4-/- IgG	MTHFD2	32.367	31.7971	13.7182	10.0185	0.000964125
Hep3B SOX4-/- IgG	MTHFD2	31.2271
Hep3B SOX4-/- SOX4 Ab	MTHFD2	25.9367	25.9709	7.89205	5.32823	0.024891
Hep3B SOX4-/- SOX4 Ab	MTHFD2	26.0051
Hep3B SOX4-/- STAT6 Ab	MTHFD2	24.568	25.2888	7.20998	3.51025	0.0877626
Hep3B SOX4-/- STAT6 Ab	MTHFD2	26.0096

## Sheet: Fig.4C MTHFD2 QPCR
1st		Ct	average Ct		Ct	average Ct	DCt	DDCt	Fold Change
Hep3B Scramble	MTHFD2	23.4578	23.1199	18S	20.206	20.0935	3.02636	0	1
Hep3B Scramble	MTHFD2	22.782		18S	19.9811
Hep3B SOX4 si	MTHFD2	24.3248	24.2176	18S	20.6395	20.3067	3.91087	0.884513	0.54167
Hep3B SOX4 si	MTHFD2	24.1105		18S	19.974
2nd
Hep3B Scramble	MTHFD2	21.2136	21.1897	18S	18.5845	18.7552	2.4346	0	1
Hep3B Scramble	MTHFD2	21.1659		18S	18.9258
Hep3B SOX4 si	MTHFD2	23.2402	22.9315	18S	18.9673	19.3526	3.57888	1.14429	0.452413
Hep3B SOX4 si	MTHFD2	22.6228		18S	19.7379
3rd
Hep3B Scramble	MTHFD2	22.2955	22.2327	18S	17.9858	17.9059	4.32677	0	1
Hep3B Scramble	MTHFD2	22.1699		18S	17.826
Hep3B SOX4 si	MTHFD2	25.3383	25.3797	18S	19.5959	19.4983	5.88147	1.5547	0.3404
Hep3B SOX4 si	MTHFD2	25.4212		18S	19.4007
1st
Hep3B Scramble	MTHFD2	20.9857	20.9018	18S	17.708	17.6755	3.22628	0	1
Hep3B Scramble	MTHFD2	20.8178		18S	17.643
Hep3B STAT6 si	MTHFD2	21.9648	21.9465	18S	17.596	17.7759	4.17062	0.944337	0.519668
Hep3B STAT6 si	MTHFD2	21.9283		18S	17.956
2nd
Hep3B Scramble	MTHFD2	17.2587	17.515	18S	18.4275	18.548	-1.03302	0	1
Hep3B Scramble	MTHFD2	17.7713		18S	18.6685
Hep3B STAT6 si	MTHFD2	17.0459	17.3833	18S	17.1887	16.9967	0.386618	1.41964	0.373806
Hep3B STAT6 si	MTHFD2	17.7206		18S	16.8046
3rd
Hep3B Scramble	MTHFD2	21.2603	21.4724	18S	18.6517	18.5705	2.90186	0	1
Hep3B Scramble	MTHFD2	21.6845		18S	18.4894
Hep3B STAT6 si	MTHFD2	22.5136	22.4016	18S	18.5183	18.4963	3.90536	1.00349	0.49879
Hep3B STAT6 si	MTHFD2	22.2897		18S	18.4743
1st
SNU475 Scramble	MTHFD2	25.1115	24.6892	18S	18.8648	18.5657	6.1235	0	1
SNU475 Scramble	MTHFD2	24.267		18S	18.2667
SNU475 SOX4 si	MTHFD2	24.9929	25.0594	18S	17.9016	17.9725	7.0869	0.963399	0.512847
SNU475 SOX4 si	MTHFD2	25.1259		18S	18.0435
SNU475 STAT6 si	MTHFD2	24.75	24.6729	18S	17.8396	17.8536	6.81928	0.695778	0.617376
SNU475 STAT6 si	MTHFD2	24.5958		18S	17.8677
2nd
SNU475 Scramble	MTHFD2	26.059	26.0176	18S	18.5708	18.494	7.52353	0	1
SNU475 Scramble	MTHFD2	25.9761		18S	18.4172
SNU475 SOX4 si	MTHFD2	27.1227	27.1483	18S	17.8303	17.796	9.35231	1.82878	0.281502
SNU475 SOX4 si	MTHFD2	27.1739		18S	17.7618
SNU475 STAT6 si	MTHFD2	27.525	27.4935	18S	18.4147	18.3717	9.12177	1.59825	0.330278
SNU475 STAT6 si	MTHFD2	27.462		18S	18.3287
3rd
SNU475 Scramble	MTHFD2	32.7904	32.8048	18S	24.9913	24.8454	7.95943	0	1
SNU475 Scramble	MTHFD2	32.8192		18S	24.6995
SNU475 SOX4 si	MTHFD2	32.6575	32.622	18S	23.755	23.1849	9.43706	1.47763	0.359078
SNU475 SOX4 si	MTHFD2	32.5864		18S	22.6148
SNU475 STAT6 si	MTHFD2	35.1204	35.0676	18S	25.5888	25.529	9.53856	1.57913	0.334682
SNU475 STAT6 si	MTHFD2	35.0148		18S
4th
SNU475 Scramble	MTHFD2	26.0502	26.009	18S	18.8057	18.8408	7.16819	0	1
SNU475 Scramble	MTHFD2	25.9678		18S	18.8759
SNU475 STAT6 si	MTHFD2	26.532	26.553	18S	18.973	18.9315	7.62151	0.453316	0.730362
SNU475 STAT6 si	MTHFD2	26.574		18S	18.89

## Sheet: Fig.7F SOX2 Nango QPCR
1st
	Hep3B 2D culture	18S	10.8738	10.5469
	Hep3B 2D culture	18S	10.2199
Hep3B 3D culture	Vehicle control	18S	6.62302	6.69553
	Vehicle control	18S	6.76803
	Sorafenib	18S	10.1606	9.97836
	Sorafenib	18S	9.79612
	AS1517499	18S	7.56634	7.53618
	AS1517499	18S	7.50601
	DS18561882	18S	10.4359	10.3444
	DS18561882	18S	10.2529
	Sorafenib/AS1517499	18S	7.50731	7.45996
	Sorafenib/AS1517499	18S	7.41261
	Sorafenib/DS18561882	18S	9.74685	9.56507
	Sorafenib/DS18561882	18S	9.3833
	Hep3B 2D culture	NANog	29.9997	29.9835	10.5469	19.4366	0	1
	Hep3B 2D culture	NANog	29.9672
Hep3B 3D culture	Vehicle control	Nanog	24.9527	24.8514	6.69553	18.1559	-1.28073	2.42962
	Vehicle control	Nanog	24.7501
	Sorafenib	Nanog	29.5025	29.3335	9.97836	19.3551	-0.0814943	1.05811
	Sorafenib	Nanog	29.1644
	AS1517499	Nanog	25.6834	25.724	7.53618	18.1878	-1.24882	2.37647
	AS1517499	Nanog	25.7645
	DS18561882	Nanog	30.1693	29.8828	10.3444	19.5384	0.101814	0.931861
	DS18561882	Nanog	29.5963
	Sorafenib/AS1517499	Nanog	25.5355	25.5763	7.45996	18.1163	-1.3203	2.49718
	Sorafenib/AS1517499	Nanog	25.617
	Sorafenib/DS18561882	Nanog	29.8227	29.3695	9.56507	19.8045	0.367862	0.77493
	Sorafenib/DS18561882	Nanog	28.9164
	Hep3B 2D culture	SOX2	29.7225	29.6502	10.5469	19.1033	0	1
	Hep3B 2D culture	SOX2	29.5778
Hep3B 3D culture	Vehicle control	SOX2	24.2478	24.257	6.69553	17.5614	-1.54185	2.91169
	Vehicle control	SOX2	24.2661
	Sorafenib	SOX2	28.9851	28.9692	9.97836	18.9908	-0.112453	1.08107
	Sorafenib	SOX2	28.9533
	AS1517499	SOX2	24.9751	25.0282	7.53618	17.4921	-1.61123	3.05513
	AS1517499	SOX2	25.0814
	DS18561882	SOX2	29.5194	29.5585	10.3444	19.2141	0.110832	0.926054
	DS18561882	SOX2	29.5976
	Sorafenib/AS1517499	SOX2	25.62	25.4701	7.45996	18.0101	-1.09314	2.13338
	Sorafenib/AS1517499	SOX2	25.3202
	Sorafenib/DS18561882	SOX2	27.9016	27.9055	9.56507	18.3404	-0.76285	1.69684
	Sorafenib/DS18561882	SOX2	27.9095
2nd
	Hep3B 2D culture	18S	12.8215	12.8111
	Hep3B 2D culture	18S	12.8008
Hep3B 3D culture	Vehicle control	18S	10.6571	10.3604
	Vehicle control	18S	10.0636
	Sorafenib	18S	9.36822	9.1545
	Sorafenib	18S	8.94077
	AS1517499	18S	8.81162	9.34073
	AS1517499	18S	9.86983
	DS18561882	18S	11.1654	11.1348
	DS18561882	18S	11.1043
	Sorafenib/AS1517499	18S	10.5837	10.5981
	Sorafenib/AS1517499	18S	10.6125
	Sorafenib/DS18561882	18S	10.4133	9.99955
	Sorafenib/DS18561882	18S	9.58577
	Hep3B 2D culture	Nanog	33.1937	33.0526	12.8111	20.2415	0	1
	Hep3B 2D culture	Nanog	32.9115
Hep3B 3D culture	Vehicle control	Nanog	29.2844	29.2472	10.3604	18.8868	-1.35464	2.55733
	Vehicle control	Nanog	29.21
	Sorafenib	Nanog	29.7063	29.5436	9.1545	20.3891	0.147639	0.902727
	Sorafenib	Nanog	29.3809
	AS1517499	Nanog	28.7806	28.6863	9.34073	19.3456	-0.895914	1.86079
	AS1517499	Nanog	28.592
	DS18561882	Nanog	30.2231	30.371	11.1348	19.2362	-1.00531	2.00737
	DS18561882	Nanog	30.5189
	Sorafenib/AS1517499	Nanog	30.4501	30.5518	10.5981	19.9537	-0.287741	1.22073
	Sorafenib/AS1517499	Nanog	30.6536
	Sorafenib/DS18561882	Nanog	31.8348	32.1862	9.99955	22.1866	1.94517	0.259685
	Sorafenib/DS18561882	Nanog	32.5376
	Hep3B 2D culture	SOX2	31.9771	31.9888	12.8111	19.1777	0	1
	Hep3B 2D culture	SOX2	32.0006
Hep3B 3D culture	Vehicle control	SOX2	28.3689	28.4346	10.3604	18.0742	-1.10347	2.1487
	Vehicle control	SOX2	28.5003
	Sorafenib	SOX2	27.6613	27.7849	9.1545	18.6304	-0.547266	1.46131
	Sorafenib	SOX2	27.9086
	AS1517499	SOX2	26.6416	26.6155	9.34073	17.2747	-1.90298	3.73986
	AS1517499	SOX2	26.5893
	DS18561882	SOX2	28.8014	28.8127	11.1348	17.6778	-1.49986	2.82814
	DS18561882	SOX2	28.8239
	Sorafenib/AS1517499	SOX2	28.7879	28.9081	10.5981	18.31	-0.867738	1.8248
	Sorafenib/AS1517499	SOX2	29.0283
	Sorafenib/DS18561882	SOX2	29.7883	29.9658	9.99955	19.9663	0.788579	0.578914
	Sorafenib/DS18561882	SOX2	30.1433
3rd
	Hep3B 2D culture	18S	14.9697	14.5991
	Hep3B 2D culture	18S	14.2285
Hep3B 3D culture	Vehicle control	18S	7.22802	7.35377
	Vehicle control	18S	7.47951
	Sorafenib	18S	7.17119	7.11388
	Sorafenib	18S	7.05658
	AS1517499	18S	7.59687	7.56759
	AS1517499	18S	7.53831
	DS18561882	18S	6.9076	6.91021
	DS18561882	18S	6.91282
	Sorafenib/AS1517499	18S	7.119	7.05154
	Sorafenib/AS1517499	18S	6.98409
	Sorafenib/DS18561882	18S	7.8043	7.77973
	Sorafenib/DS18561882	18S	7.75517
	Hep3B 2D culture	Nanog	33.0483	33.0629	14.5991	18.4638	0	1
	Hep3B 2D culture	Nanog	33.0775
Hep3B 3D culture	Vehicle control	Nanog	24.7381	24.6842	7.35377	17.3304	-1.13339	2.19374
	Vehicle control	Nanog	24.6303
	Sorafenib	Nanog	25.556	25.5403	7.11388	18.4264	-0.037448	1.0263
	Sorafenib	Nanog	25.5245
	AS1517499	Nanog	25.3772	25.4372	7.56759	17.8696	-0.594253	1.50969
	AS1517499	Nanog	25.4971
	DS18561882	Nanog	24.2031	24.3336	6.91021	17.4233	-1.04047	2.0569
	DS18561882	Nanog	24.4641
	Sorafenib/AS1517499	Nanog	25.2589	32.4629	7.05154	25.4114	6.94756	0.00810171
	Sorafenib/AS1517499	Nanog	25.3516
	Sorafenib/DS18561882	Nanog	25.5652	25.607	7.77973	17.8273	-0.63655	1.55461
	Sorafenib/DS18561882	Nanog	25.6488
	Hep3B 2D culture	SOX2	32.7513	32.8051	14.5991	18.206	0	1
	Hep3B 2D culture	SOX2	32.8589
Hep3B 3D culture	Vehicle control	SOX2	24.1698	24.1678	7.35377	16.814	-1.39197	2.62436
	Vehicle control	SOX2	24.1658
	Sorafenib	SOX2	25.9851	25.9692	7.11388	18.8553	0.64932	0.637581
	Sorafenib	SOX2	25.9533
	AS1517499	SOX2	24.9125	24.9377	7.56759	17.3702	-0.835846	1.7849
	AS1517499	SOX2	24.963
	DS18561882	SOX2	24.3696	24.3734	6.91021	17.4632	-0.742804	1.67343
	DS18561882	SOX2	24.3772
	Sorafenib/AS1517499	SOX2	25.6684	25.5725	7.05154	18.521	0.314967	0.80387
	Sorafenib/AS1517499	SOX2	25.4766
	Sorafenib/DS18561882	SOX2	25.9016	25.9055	7.77973	18.1258	-0.0802109	1.05717
	Sorafenib/DS18561882	SOX2	25.9095
